# Supplementary material for: SNP Markers and Evaluation of Duplicate Holdings of Brassica oleracea in Two European Genebanks
Source: Plants (Basel). 2020 Jul 22;9(8):925. doi: 10.3390/plants9080925 (PMC7465924; doi:10.3390/plants9080925)
Supplement: Supplementary file 1 [file plants-09-00925-s001.zip]

Archive with 10 entries (10 files):
- FigS1.tiff
- FigS2.pdf
- FigS3.tiff
- FigS4a.pdf
- FigS4b.pdf
- FigS5.tiff
- FigS6.tiff
- table S4.xlsx
- tableS2_FST.tiff
- tableS3.tiff
