# Supplementary material for: SNP Markers and Evaluation of Duplicate Holdings of Brassica oleracea in Two European Genebanks
Source: Plants (Basel). 2020 Jul 22;9(8):925. doi: 10.3390/plants9080925 (PMC7465924; doi:10.3390/plants9080925)
Supplement: Supplementary file 1 [file plants-09-00925-s001.zip › table S4.xlsx]

## Sheet: Blad1
Table S3. Marker subset suggested for the identification of duplicate accessions
marker	CHR_BIN_MAP	POS_BIN_MAP [1-100]	POS_TG_genetic_map [cM]	CHR_blast	genome	POS_blast	diversity (h)
Bn-scaff_16443_1-p1306	C01	37		C01	C	9506669	0.415802924
Bn-Scaffold001367-p715	C08	49		C08	C	29401011	0.448209803
Bn-scaff_16092_1-p654726	0	44		C03	C	25382922	0.382517044
Bn-scaff_17827_1-p271972	C01	24		A01	C	5502442	0.463835801
Bn-scaff_16092_1-p427950	0	44		C03	C	25211435	0.382460973
Bn-scaff_16361_1-p43852	C08	50		C08	C	29388464	0.443593031
Bn-A02-p7520783	A02	35		A02	A	6497976	0.402821135
Bn-scaff_18826_1-p837907	C05	63		C05	C	27609299	0.368309007
Bn-scaff_18826_1-p808884	C05	52			C		0.366365255
Bn-scaff_17731_1-p231809	C01	31			C		0.393221993
Bn-scaff_16092_1-p129830	0	60		A03	A	19168658	0.406545028
Bn-scaff_15705_1-p1742553	C07	65		C07	C	36574457	0.414494884
Bn-scaff_24859_1-p44428	C04	5			C		0.489795918
Bn-scaff_16371_1-p87206	C07	2	116.641	C07	C	3503001	0.437087932
Bn-scaff_16352_1-p362688	C03	42	176.85	C03	C	14352074	0.337055924
Bn-scaff_16770_1-p4283902	C08	56		C08	C	28908182	0.452125311
Bn-scaff_17119_1-p235536	C03	89		C03	C	53996247	0.493640115
Bn-scaff_17515_1-p244504	C01	74		C01	C	32685129	0.429496043
Bn-scaff_16888_1-p28894	C04	63	110.3785		C		0.370238519
Bn-scaff_15754_1-p450273	C07	32	87.8984	C07	C	29276822	0.498135307
Bn-scaff_15818_2-p1385621	C06	62			C		0.324083043
Bn-scaff_16361_1-p759599	C08	50		C08	C	30086181	0.437951963
Bn-scaff_23699_1-p435151	C04	38			C		0.489718761
Bn-scaff_23699_1-p435199	C04	38			C		0.489718761
Bn-scaff_17515_1-p128515	C01	75		C01	C	32812597	0.444444444
Bn-scaff_16092_1-p676617	C03	52		C03	C	25412810	0.426260319
Bn-scaff_16092_1-p704896	C03	52		C03	C	25449206	0.426817895
Bn-scaff_15754_1-p465154	C07	43	87.8984	C07	C	29286576	0.475682748
Bn-scaff_23937_1-p22809	C08	53		C08	C	29298657	0.468278309
Bn-scaff_15798_1-p310424	C08	59		C08	C	28919069	0.438881508
Bn-scaff_16200_1-p659543	C07	2	116.641	C07	C	3393724	0.425031093
Bn-scaff_16110_1-p595578	C07	98	0.5876		C		0.49522302
Bn-scaff_23699_1-p169605	C04	38			C		0.464579508
Bn-scaff_17369_1-p858259	C01	37		C01	C	11204167	0.497130395
Bn-scaff_16984_1-p22326	C06	80		C06	C	26302707	0.48260356
Bn-scaff_17515_1-p111762	C01	75		C01	C	32830454	0.43622449
Bn-scaff_17515_1-p110654	C01	75		C01	C	32831562	0.434874781
Bn-scaff_16197_1-p2435820	C08	60	55.5967	C08	C	33772134	0.49744898
Bn-scaff_18322_1-p2297934	0	17		C03	C	6453000	0.46635621
Bn-scaff_16130_2-p413981	C03	64	83.0742	C03	C	27497962	0.409904207
Bn-scaff_16130_2-p403395	C03	67	83.0742		C		0.453285867
Bn-scaff_16130_2-p413902	C03	64	83.0742	C03	C	27498041	0.408163265
Bn-scaff_17369_1-p1000484	C01	43		C01	C	11074867	0.398241845
Bn-scaff_23699_1-p400514	C04	39		C04	C	18525904	0.496261801
Bn-scaff_15838_1-p2212925	C01	12	94.7983	C01	C	2832757	0.481790105
Bn-scaff_16197_1-p2523378	C08	60	53.8063	C08	C	33686115	0.459183673
Bn-scaff_15838_5-p152076	C01	13	91.2175	C01	C	3137341	0.46058432
Bn-scaff_16197_1-p2521682	C08	58			C		0.459338721
Bn-scaff_16069_1-p2577632	C07	53			C		0.409085084
Bn-scaff_16069_1-p2571575	C07	54			C		0.400473373
Bn-scaff_15877_1-p1074027	C03	19		C03	C	4235126	0.488031328
Bn-scaff_22527_1-p412841	C02	18		C02	C	5255811	0.498410029
Bn-scaff_17983_1-p54630	C04	27	19.2559		C		0.470143875
Bn-scaff_16197_1-p177710	C08	75		C08	C	36203153	0.46511214
Bn-scaff_17369_1-p1005029	C01	35		C01	C	11070323	0.414494884
Bn-scaff_16130_1-p2248228	C07	30		C07	C	31991777	0.354539959
Bn-scaff_15714_1-p3065920	C02	6		C02	C	2327656	0.461011036
Bn-scaff_18439_1-p590711	C06	64	32.1906	C06	C	18539737	0.45700718
Bn-scaff_16770_1-p4231526	C08	41			C		0.485047204
Bn-scaff_16130_1-p2251656	C07	30		C07	C	31995292	0.354075836
Bn-scaff_16361_1-p1574408	C08	47			C		0.455226986
Bn-scaff_16770_1-p2861442	C08	42			C		0.359510148
Bn-scaff_16770_1-p2861228	C08	42			C		0.36243503
Bn-scaff_21956_1-p226879	C04	61	82.9068	C04	C	29782221	0.371212335
Bn-scaff_16069_1-p2722811	C07	72		C07	C	42518913	0.417529103
Bn-scaff_16755_1-p1474405	C03	98	7.3095	C03	C	56548438	0.48
Bn-scaff_23400_1-p109544	C07	10	105.3296		C		0.481790105
Bn-scaff_20250_1-p329601	C01	60		C01	C	25336874	0.491831081
Bn-scaff_23954_1-p13556	C04	14	10.3189	C04	C	6488672	0.405838377
Bn-scaff_18439_1-p314029	C06	49	30.9167	C06	C	9796200	0.457465278
Bn-scaff_23699_1-p342630	C04	42		C04	C	18586527	0.497710442
Bn-scaff_23699_1-p355007	C04	42		C04	C	18573755	0.497710442
Bn-scaff_17088_2-p119991	C06	61	30.9167		C		0.478623721
Bn-scaff_16449_1-p50437	C02	60	54.4436		C		0.460250721
Bn-scaff_18439_1-p277248	C06	44	30.9167	C06	C	9852741	0.479393974
Bn-A03-p26577952	C07	83		A03	C	26612252	0.422091413
Bn-scaff_21956_1-p211048	C04	66	82.9068	C04	C	29762793	0.325413223
Bn-scaff_18360_1-p325375	C02	67	50.1444	C02	C	34107858	0.49997152
Bn-scaff_16069_1-p4624962	C07	82		C07	C	44458459	0.420303893
Bn-scaff_18360_1-p360776	C02	63	50.1444		C		0.499739768
Bn-scaff_15892_1-p431336	C06	78		C06	C	34754352	0.483217761
Bn-scaff_20210_1-p346419	C01	30		C01	C	7805909	0.346144535
Bn-scaff_16174_1-p1205004	C08	33	17.9741	C08	C	24350163	0.320457724
Bn-scaff_17867_1-p33786	C06	66	36.0353		C		0.329861111
Bn-scaff_18360_1-p358475	C02	67	50.1444	C02	C	34118927	0.499886935
Bn-scaff_18360_1-p360433	C02	68	50.1444	C02	C	34120891	0.499886935
Bn-scaff_18439_1-p304224	C06	44	30.9167	C06	C	9805763	0.48089208
Bn-scaff_17515_1-p108324	C01	75		C01	C	32833892	0.477839335
Bn-scaff_17515_1-p111825	C01	75		C01	C	32830391	0.470836597
Bn-scaff_20250_1-p213370	C01	61		C01	C	25226098	0.49997152
Bn-scaff_18439_1-p420850	C06	64	30.9167	C06	C	18373337	0.452484595
Bn-scaff_17592_1-p611899	C01	33		C01	C	10760711	0.375
Bn-scaff_17592_1-p612183	C01	38		C01	C	10760995	0.361390898
Bn-scaff_16214_1-p172721	C04	12		C04	C	1758056	0.34521454
Bn-scaff_20250_1-p429784	C01	64			C		0.491831081
Bn-scaff_16244_1-p28539	0	73		C01	C	28221324	0.483595586
Bn-scaff_24979_1-p13103	C04	58			C		0.487940484
Bn-scaff_20250_1-p444375	C01	59			C		0.496501323
Bn-scaff_16876_1-p1068372	C04	56	63.5855		C		0.34521454
Bn-scaff_16353_1-p41335	0	26		C01	C	10142133	0.326710458
Bn-scaff_22970_1-p137701	C02	6		C02	C	1714969	0.490325909
Bn-scaff_18322_1-p2101242	C03	17		C03	C	6668325	0.482333654
Bn-scaff_19047_1-p290460	C03	94			C		0.375
Bn-scaff_20250_1-p442014	C01	59			C		0.496233535
Bn-scaff_15712_5-p442786	C02	37		C02	C	11160410	0.371212335
Bn-scaff_15712_5-p442792	C02	37		C02	C	11160404	0.368309007
Bn-scaff_19244_1-p734241	C01	5		C01	C	741681	0.32
Bn-scaff_18039_1-p183233	C01	78		C01	C	31081424	0.411357341
Bn-scaff_15712_5-p494568	C02	37		C02	C	11101264	0.361495845
Bn-A02-p1344870	A02	6		A02	A	1426301	0.353468257
Bn-scaff_19248_1-p48952	C04	25		C04	C	4426293	0.499822001
Bn-scaff_16361_1-p1569804	C08	53		C08	C	30918842	0.49993592
Bn-scaff_15908_1-p651765	C04	25	15.0992		C		0.332409972
Bn-scaff_16361_1-p1570938	C08	53		C08	C	30920000	0.499884341
Bn-scaff_16888_1-p31219	C04	63	110.3785		C		0.328028718
Bn-scaff_16110_1-p3584024	C07	87	16.773	C07	C	44863118	0.411187446
Bn-scaff_25466_1-p155973	C06	26			C		0.492709149
Bn-scaff_16352_1-p64587	C03	29	176.85	C06	C	6016601	0.360334832
Bn-scaff_18505_1-p16704	C04	39	39.13		C		0.326728373
Bn-scaff_17983_1-p52117	C04	20	19.2559	C04	C	4531476	0.495867769
Bn-scaff_19026_1-p368728	C03	62	88.6314	C03	C	24083093	0.30993838
Bn-scaff_16064_1-p203586	C06	64		C06	C	33356548	0.49134349
Bn-scaff_17517_1-p286607	C01	59			C		0.498373549
Bn-scaff_16888_1-p1824378	C04	91		C04	C	38385299	0.488693538
Bn-scaff_17517_1-p324434	C01	67	18.7383	C01	C	28199925	0.498796725
Bn-scaff_17088_2-p122417	C06	49	30.9167	C06	C	9911141	0.416952652
Bn-scaff_17088_2-p122747	C06	49	30.9167	C06	C	9910811	0.416952652
Bn-scaff_17088_2-p126958	C06	49	30.9167	C06	C	9906569	0.4190952
Bn-scaff_17088_2-p165768	C06	49	30.9167	C06	C	9860628	0.46635621
Bn-scaff_20804_1-p10877	C04	81		C04	C	36487211	0.318633781
Bn-scaff_17517_1-p321895	C01	68	18.7383	C01	C	28197554	0.49845679
Bn-scaff_20646_1-p144289	C03	40			C		0.429151788
Bn-scaff_16110_1-p410525	C07	99		C07	C	48048128	0.495550018
Bn-scaff_16704_1-p503958	C02	53		C02	C	16741452	0.478623721
Bn-scaff_16268_1-p570766	C05	36			C		0.396694215
Bn-scaff_16130_1-p2103909	0	66		C07	C	31839053	0.423168
Bn-scaff_16352_1-p82391	C03	29	176.85	C06	C	6035349	0.375941616
Bn-scaff_15838_5-p147969	C01	11	91.8107	C01	C	3133207	0.497390449
Bn-scaff_16704_1-p462755	C02	50		C02	C	16785172	0.477502296
Bn-scaff_16130_2-p472263	C03	56		C03	C	27439080	0.499936401
Bn-scaff_19026_1-p84391	C03	58	88.6314	C03	C	24376464	0.307613489
Bn-scaff_15695_1-p776797	C03	61		C03	C	27619140	0.499138483
Bn-scaff_16362_1-p655565	C09	76	116.1996	C09	C	32848099	0.415407618
Bn-scaff_24979_1-p98998	C04	58			C		0.492763865
Bn-scaff_18322_1-p2205139	0	11		C03	C	6561963	0.49965374
Bn-scaff_15695_1-p777628	C03	61		C03	C	27618305	0.499138483
Bn-scaff_17799_1-p2548952	C06	21		C06	C	3550451	0.490252759
Bn-scaff_18505_1-p69669	C04	44			C		0.332409972
Bn-scaff_16691_1-p641030	C01	61	21.1157		C		0.471055458
Bn-scaff_16691_1-p642922	C01	58	21.1157		C		0.471055458
Bn-scaff_17517_1-p782195	C01	82	18.7383	C01	C	28699093	0.495
Bn-scaff_24459_1-p11374	C03	60			C		0.498787592
Bn-scaff_15908_1-p1149271	C04	25	16.8803		C		0.490841766
Bn-scaff_27421_1-p88712	C06	66		C06	C	13053919	0.417575895
Bn-scaff_27421_1-p88842	C06	66		C06	C	13054074	0.417575895
Bn-scaff_16352_1-p280313	C03	25		C03	C	14270521	0.383346387
Bn-scaff_18322_1-p1910313	0	18		C03	C	6874447	0.498787592
Bn-scaff_17517_1-p783521	C01	79	18.7383	C01	C	28700428	0.494459834
Bn-scaff_18672_1-p140782	C01	76			C		0.434382342
Bn-scaff_17517_1-p798294	C01	82	18.7383	C01	C	28715206	0.497710442
Bn-scaff_15838_1-p723900	C01	3			C		0.332409972
Bn-scaff_15908_1-p1136151	C04	23	16.8803		C		0.484152606
Bn-scaff_18181_1-p1451315	C05	24	42.6217	C05	C	5391223	0.497942328
Bn-scaff_18439_1-p628076	C06	64	32.1906	C06	C	18576431	0.434382342
Bn-scaff_18439_1-p633508	C06	67	32.1906	C06	C	18581839	0.434874781
Bn-scaff_22148_1-p261296	C04	39	48.9502	C04	C	7833444	0.464108224
Bn-scaff_22148_1-p271582	C04	46	48.9502		C		0.463367064
Bn-scaff_16691_1-p572870	C01	60	21.1157	C01	C	17258404	0.468985404
Bn-scaff_22835_1-p434032	0	91		C03	C	52457421	0.499418905
Bn-scaff_22148_1-p272716	C04	39	48.9502	C04	C	7844864	0.463090068
Bn-scaff_25094_1-p413818	C03	62		C03	C	29390233	0.498974724
Bn-scaff_17441_1-p900689	C05	72	100.9759		C		0.353387805
Bn-scaff_17174_1-p38610	C09	37		A09	C	10655844	0.490178776
Bn-scaff_18602_1-p89074	C03	82	31.7293		C		0.479238163
Bn-scaff_18322_1-p42485	0	15		C03	C	8489358	0.394821641
Bn-scaff_18439_1-p643793	C06	64	32.1906	C06	C	18592099	0.433008188
Bn-scaff_15763_1-p1444439	C06	51	56.7022	C06	C	16137961	0.493640115
Bn-scaff_18903_1-p995626	C04	79	139.0838	C04	C	40577243	0.489170523
Bn-scaff_15746_1-p96696	C06	48	79.8941		C		0.4190952
Bn-scaff_16022_1-p507880	0	2		C08	C	1089085	0.49988608
Bn-scaff_16092_1-p865136	C03	63		C03	C	25595859	0.410009183
Bn-scaff_16022_1-p428573	0	2		C08	C	998089	0.499823337
Bn-scaff_18181_1-p1440743	C05	24	42.6217	C05	C	5404394	0.498778354
Bn-scaff_20741_1-p14523	C03	43	128.9334	C03	C	18256507	0.472713988
Bn-scaff_16514_1-p86571	C07	48	73.5868	C07	C	32997817	0.32441701
Bn-scaff_15838_5-p151738	C01	13	91.2175	C01	C	3137002	0.496553934
Bn-scaff_16197_1-p418355	C08	72		C08	C	35957849	0.498398006
Bn-scaff_16231_1-p795075	0	50		C08	C	20554668	0.366872
Bn-scaff_17517_1-p735291	C01	82	18.7383	C01	C	28649074	0.498982418
Bn-scaff_16514_1-p133007	C07	42	73.5868	C07	C	33026321	0.336734694
Bn-scaff_15818_2-p1225409	C06	66		C06	C	15911501	0.375
Bn-scaff_16069_1-p1456269	C07	77		C07	C	41154475	0.480601469
Bn-scaff_16704_1-p408389	C02	51		C02	C	16849208	0.469218158
Bn-scaff_15714_1-p3063581	C02	7			C		0.422091413
Bn-scaff_22148_1-p267088	C04	40	48.9502	C04	C	7839236	0.463835801
Bn-scaff_16069_1-p1394044	0	85		C07	C	41105767	0.498177287
Bn-scaff_18903_1-p643244	C04	98		C04	C	40221134	0.384290347
Bn-scaff_23957_1-p488858	C06	28		C06	C	7471446	0.498805755
Bn-scaff_17440_1-p590665	C03	76	47.7802	C03	C	44198232	0.489640725
Bn-scaff_17298_1-p64625	C03	52	98.2883	C03	C	20290944	0.420980583
Bn-scaff_16352_1-p255957	C03	29		C06	C	6215179	0.476867213
Bn-scaff_17298_1-p1410108	C03	30		C03	C	21469542	0.499935434
Bn-scaff_19911_1-p84036	C06	96	3.6689	C06	C	40212987	0.468278309
Bn-scaff_19911_1-p92720	C06	97			C		0.468278309
Bn-scaff_19911_1-p93145	C06	97		C06	C	40203878	0.468278309
Bn-scaff_17517_1-p539191	C01	78	18.7383	C01	C	28423363	0.467770947
Bn-scaff_22466_1-p956140	C03	36	176.85	C06	C	5345151	0.399174083
Bn-scaff_16888_1-p1856647	C04	75		C04	C	38417507	0.492246351
Bn-scaff_19208_1-p442021	C04	68		C04	C	29280000	0.385161979
Bn-A10-p16109898	A10	74		A10	A	14372051	0.489507817
Bn-scaff_16217_1-p473162	C04	46			C		0.497390449
Bn-scaff_18181_1-p622258	C05	38	45.6331		C		0.306158775
Bn-scaff_19244_1-p444332	C01	1		C01	C	457262	0.422091413
Bn-scaff_18439_1-p627420	C06	64	32.1906	C06	C	18575775	0.442328231
Bn-scaff_16888_1-p1554563	C04	89		C04	C	38126385	0.45020168
Bn-scaff_21705_1-p497937	C02	66		C02	C	31693572	0.452125311
Bn-scaff_23907_1-p931895	C04	36	26.4152	C04	C	20978427	0.496233535
Bn-scaff_17036_1-p171392	C01	80			C		0.410009183
Bn-scaff_19911_1-p30966	C06	98	3.6689	C06	C	40268069	0.326728373
Bn-scaff_17658_1-p13669	C03	38	176.85	C06	C	5916992	0.406545028
Bn-scaff_16394_2-p268611	C03	80			C		0.430217159
Bn-scaff_16069_1-p1444290	0	85		C07	C	41140706	0.488031328
Bn-scaff_16069_1-p1433888	0	85		C07	C	41130765	0.487534626
Bn-scaff_16770_1-p4253992	C08	50		C08	C	28884869	0.351426027
Bn-scaff_16130_1-p910136	C07	36		C07	C	30765378	0.420906508
Bn-scaff_15908_1-p850054	C04	24		C04	C	4836937	0.493209056
Bn-scaff_16069_1-p4528345	0	87		C07	C	44379006	0.499935434
Bn-scaff_22835_1-p535692	C09	58		C03	C	52539749	0.366365255
Bn-scaff_15877_1-p1067997	C03	19		C03	C	4233187	0.411357341
Bn-scaff_19244_1-p260990	C01	0		C01	C	273166	0.300554017
Bn-scaff_15712_6-p1110172	C02	58		C02	C	36643029	0.49522302
Bn-scaff_20741_1-p16076	C03	43	128.9334	C03	C	18258049	0.486319181
Bn-scaff_16110_1-p3591152	C07	84	16.773	C07	C	44856192	0.445276726
Bn-scaff_18181_1-p620712	C05	19		C05	C	6166844	0.313143467
Bn-scaff_21711_1-p27299	C07	41		C07	C	34121580	0.5
Bn-scaff_21711_1-p28431	C07	42		C07	C	34119243	0.5
Bn-scaff_18903_1-p848057	C04	84		C04	C	40403232	0.385237606
Bn-scaff_16925_1-p182479	C03	62	88.6314	C03	C	23500764	0.499423282
Bn-scaff_15763_1-p1418783	C06	43	56.7022	C06	C	16113003	0.435742257
Bn-scaff_22067_1-p139587	C03	54	114.0551		C		0.489088326
Bn-scaff_18826_1-p1037969	C05	43			C		0.49942761
Bn-scaff_16755_1-p1290310	C03	97	6.6941	C03	C	56720782	0.459027737
Bn-scaff_18903_1-p20836	C04	81		C04	C	39629355	0.495150367
Bn-scaff_19740_1-p109782	C03	74	52.0739	C03	C	40146126	0.412933179
Bn-scaff_15650_1-p256179	C09	29		C09	C	9601183	0.336110949
Bn-scaff_16069_1-p1101589	C07	61		C07	C	39283550	0.320457724
Bn-scaff_16414_1-p1539768	C05	1	1.781	C05	C	395202	0.393090339
Bn-scaff_15908_1-p608876	C04	23		C04	C	5140272	0.483718695
Bn-scaff_28165_1-p40330	C01	79	16.9152		C		0.466827365
Bn-scaff_15712_5-p581712	C02	42		C02	C	10977392	0.384221833
Bn-scaff_15908_1-p592458	C04	23		C04	C	5156724	0.484271983
Bn-scaff_23954_1-p209939	C03	23		C03	C	10400889	0.391344904
Bn-scaff_16069_1-p396999	C07	56		C07	C	38588240	0.495550018
Bn-scaff_23954_1-p228756	C03	28		C03	C	10381326	0.389585336
Bn-scaff_16534_1-p504933	C04	17		C04	C	2872407	0.408163265
Bn-scaff_18903_1-p893924	C04	86			C		0.494459834
Bn-scaff_23907_1-p931535	C04	36	26.4152	C04	C	20978784	0.417238937
Bn-scaff_16925_1-p150249	C03	66	88.6314	C03	C	23615428	0.499435068
Bn-scaff_17441_1-p1140035	C05	83	102.1591		C		0.496579795
Bn-scaff_15705_1-p2971358	C08	2		C08	C	1586536	0.438419366
Bn-scaff_23907_1-p915797	C04	35	26.4152	C04	C	20995454	0.414765553
Bn-scaff_26139_1-p294830	C04	53	52.0187	C04	C	27882150	0.454159458
Bn-scaff_16069_1-p1137608	0	82		C07	C	39334580	0.314545763
Bn-C13845165-p68	C03	52		C03	C	25833351	0.451394411
Bn-scaff_20814_1-p263370	C04	54	55.5754	C04	C	27302427	0.499131944
Bn-scaff_15877_1-p649699	0	10		C03	C	3737232	0.485472624
Bn-scaff_25094_1-p339638	C03	66		C03	C	29318369	0.486215735
Bn-scaff_18202_1-p1614380	C07	13		C07	C	1575659	0.496233535
Bn-scaff_16361_1-p1508732	C08	44			C		0.470900392
Bn-scaff_16116_1-p545075	C06	47		C06	C	9525891	0.490702479
Bn-scaff_19208_1-p250474	C04	65		C04	C	29057366	0.408163265
Bn-scaff_15714_1-p1890215	C02	16			C		0.441039516
Bn-scaff_20294_1-p303417	C06	21		C06	C	3999530	0.464377579
Bn-scaff_16445_1-p2117906	0	82		C08	C	37261080	0.412933179
Bn-scaff_15714_1-p2383694	0	7		C02	C	3011591	0.39747241
Bn-scaff_20814_1-p250818	C04	49	55.5754		C		0.497410181
Bn-scaff_18520_1-p688050	C07	55		C07	C	34905766	0.378787658
Bn-scaff_18100_1-p568863	C09	48			C		0.430217159
Bn-scaff_16445_1-p895858	C08	83	83.4695		C		0.414494884
Bn-scaff_17109_1-p557566	C02	74		C02	C	40912452	0.493291692
Bn-scaff_16069_1-p4802994	C07	84	16.773	C07	C	44610832	0.487940484
Bn-scaff_19026_1-p137783	C03	67	88.6314		C		0.344044144
Bn-A02-p25530994	A02	86	176.0317	A02	A	24988253	0.472688305
Bn-scaff_17298_1-p262239	C03	60	96.4895		C		0.474449876
Bn-scaff_23954_1-p768646	C03	35	187.3524		C		0.40976737
Bn-scaff_18482_1-p200135	C03	46	119.5916	C03	C	20005163	0.358186169
Bn-scaff_15712_8-p327152	C04	18	48.3561		C		0.374047622
Bn-scaff_22148_1-p240787	C04	45	48.9502		C		0.478623721
Bn-scaff_19244_1-p741538	C01	4		C01	C	748902	0.412274831
Bn-scaff_16069_1-p4805351	C07	84	16.773	C07	C	44613189	0.488031328
Bn-scaff_18439_1-p952226	C06	55	32.1906	C06	C	18916977	0.486319181
Bn-scaff_16614_1-p734250	C03	4		C03	C	1223958	0.377857048
Bn-scaff_19026_1-p187921	C03	62	88.6314	C03	C	24258972	0.361066042
Bn-scaff_20646_1-p1254998	C03	43	197.0088	C03	C	15720468	0.47039136
Bn-scaff_20814_1-p248864	C04	49	55.5754		C		0.496579795
Bn-scaff_18322_1-p2518158	C03	15		C03	C	6253841	0.478462086
Bn-scaff_16069_1-p1136103	C07	70		C07	C	39332849	0.327644341
Bn-scaff_15877_1-p635417	C03	23			C		0.483033241
Bn-scaff_26787_1-p23954	C04	91	128.9502	C04	C	39474465	0.46511214
Bn-scaff_22148_1-p167171	C04	39	48.9502	C04	C	7741045	0.480150093
Bn-scaff_15818_2-p1817132	C06	64		C06	C	29574403	0.47370541
Bn-scaff_17799_1-p2495638	C06	21		C06	C	3496018	0.325816892
Bn-scaff_15838_2-p97896	C05	21	35.9226	A06	C	3736939	0.496579795
Bn-scaff_16389_1-p781261	C08	98		C08	C	40629733	0.440188818
Bn-scaff_16069_1-p1133420	C07	70		C07	C	39330066	0.32633116
Bn-scaff_20901_1-p1510247	C05	13	25.8099	C05	C	2546750	0.475215379
Bn-scaff_24104_1-p170165	C06	1		C06	C	118377	0.498796725
Bn-scaff_22148_1-p203160	C04	40	48.9502	C04	C	7778796	0.480747597
Bn-scaff_16069_1-p1401613	C07	77		C07	C	41110525	0.495186899
Bn-scaff_15877_1-p648214	C03	17		C03	C	3735748	0.482333654
Bn-scaff_22148_1-p103647	C04	39	48.9502	C04	C	7680312	0.476228164
Bn-scaff_22148_1-p353792	C04	46	48.9502		C		0.45700718
Bn-scaff_27914_1-p76173	C04	18	48.3561		C		0.377814169
Bn-scaff_15838_1-p1573954	C01	6	100.1937	C01	C	2194037	0.383408752
Bn-scaff_16110_1-p426547	C07	99	0	C07	C	48034800	0.410009183
Bn-scaff_17298_1-p256916	C03	52	96.4895	C03	C	20426100	0.474836993
Bn-scaff_17521_1-p1385470	C03	54	111.0057	A03	C	15120631	0.471952909
Bn-scaff_16069_1-p4805385	C07	81	16.773		C		0.488521579
Bn-scaff_16197_1-p561660	C08	72		C08	C	35818156	0.490841766
Bn-scaff_16534_1-p1770989	C04	24		C04	C	6765873	0.499651121
Bn-scaff_16069_1-p1131928	C07	68		C07	C	39328541	0.324083043
Bn-scaff_16361_1-p1504193	C08	54		C08	C	30834630	0.481619933
Bn-scaff_16069_1-p1133116	0	82		C07	C	39329762	0.321820469
Bn-scaff_16361_1-p1503589	C08	47			C		0.482200071
Bn-scaff_15712_6-p1025930	C02	73	44.0294	C02	C	36523549	0.323157833
Bn-scaff_16069_1-p366123	C07	64	40.7457	C07	C	38565001	0.423311021
Bn-scaff_17109_1-p556641	C02	74		C02	C	40913392	0.495898896
Bn-scaff_17109_1-p557859	C02	74		C02	C	40912184	0.495929674
Bn-scaff_16534_1-p679107	C04	21			C		0.488693538
Bn-scaff_22148_1-p72416	C04	39	48.9502	C04	C	7649688	0.477040816
Bn-scaff_16197_1-p2487005	C08	63	54.4138	C08	C	33725864	0.373113234
Bn-scaff_16092_1-p467822	0	44		C03	C	25240676	0.499645795
Bn-scaff_15838_5-p145359	C01	15	91.8107	C01	C	3130596	0.494012104
Bn-scaff_15838_2-p135868	C05	35	35.9226	C05	C	25576927	0.481619933
Bn-scaff_17750_1-p436527	C09	94	150.3886	C09	C	39034119	0.434874781
Bn-scaff_26787_1-p54295	C04	76			C		0.301431114
Bn-scaff_17067_1-p172617	C02	54		C02	C	25835830	0.321376668
Bn-scaff_18672_1-p178765	C01	85	7.8124	C01	C	33124655	0.457465278
Bn-scaff_17180_1-p59560	C04	53		C04	C	22612837	0.32
Bn-scaff_15838_1-p743380	C01	6	98.3877		C		0.426479733
Bn-scaff_16929_1-p175989	C01	60		C01	C	23412740	0.407192739
Bn-scaff_25094_1-p497096	C03	57		C03	C	29474336	0.456682093
Bn-scaff_17298_1-p262862	C03	52	96.4895	C03	C	20432887	0.476048416
Bn-scaff_25878_1-p13561	C06	54	79.8941	C06	C	31599413	0.471952909
Bn-scaff_19026_1-p369147	C03	52	88.6314	C03	C	24082684	0.444862941
Bn-scaff_16770_1-p4273654	0	70		C08	C	28897934	0.426479733
Bn-scaff_15779_1-p238569	C04	54	52.6126	C04	C	28452719	0.404193663
Bn-scaff_15712_6-p1168308	C02	63		C02	C	36699404	0.440188818
Bn-scaff_18903_1-p690920	C04	86		C04	C	40259568	0.427369171
Bn-scaff_17291_1-p619633	C07	46	62.8701		C		0.431100781
Bn-scaff_17799_1-p1495234	C06	17			C		0.434874781
Bn-scaff_20191_1-p130949	C04	47	52.6126		C		0.453285867
Bn-scaff_15712_13-p33062	C02	36		C02	C	10310995	0.496527778
Bn-scaff_16534_1-p525209	C04	13	4.8566	C04	C	2891994	0.488031328
Bn-scaff_22835_1-p217896	0	24		A09	A	9300440	0.428167274
Bn-scaff_15838_2-p136603	C05	31	35.9226	C05	C	25577662	0.458102493
Bn-scaff_16770_1-p4273299	C08	56		C08	C	28897579	0.42791424
Bn-scaff_16770_1-p4273315	C08	56		C08	C	28897595	0.42791424
Bn-scaff_16770_1-p4279495	C08	49			C		0.42791424
Bn-scaff_15908_1-p138105	C04	25		C04	C	5698673	0.462239963
Bn-scaff_15918_1-p77704	C02	87	31.7964	C02	C	41195975	0.316828255
Bn-scaff_20079_1-p20029	C03	62	88.6314	C03	C	24057957	0.448994492
Bn-scaff_18917_1-p603698	C03	53		C03	C	26177535	0.312099059
Bn-scaff_19244_1-p699318	C01	2		C01	C	712447	0.494012104
Bn-scaff_18807_1-p169046	C06	38			C		0.396538809
Bn-scaff_17298_1-p1249839	C03	45		C03	C	21303567	0.444444444
Bn-scaff_16092_1-p17533	C03	44	88.6314		C		0.495176977
Bn-scaff_17517_1-p415654	C01	74	18.7383	C01	C	28290587	0.470615243
Bn-scaff_16362_1-p633987	C09	76	116.1996	C09	C	32864122	0.368205106
Bn-scaff_16534_2-p275806	C01	75	18.7383	C01	C	29162555	0.427369171
Bn-scaff_15844_1-p184165	C01	76	16.3217	C01	C	31585623	0.30993838
Bn-scaff_17298_1-p1249353	C03	54			C		0.444862941
Bn-scaff_15712_5-p581943	C02	44		C02	C	10977173	0.453285867
Bn-A07-p20999615	A07	81	82.2874		A		0.30874502
Bn-scaff_16231_1-p1629494	C08	28		A08	C	18841501	0.377835447
Bn-scaff_15712_6-p762215	C04	62			C		0.494848493
Bn-scaff_16002_1-p341408	C03	23		C03	C	12970347	0.307007696
Bn-scaff_16534_1-p509606	C04	13	4.8566	C04	C	2875863	0.472836226
Bn-scaff_17521_1-p1398928	C03	52	111.0057		C		0.475215379
Bn-scaff_19244_1-p738519	0	2		C01	C	745881	0.379672481
Bn-scaff_27761_1-p615	C04	38	48.9502	C04	C	7796849	0.456241319
Bn-scaff_15818_1-p2365408	A07	61			A		0.458247192
Bn-scaff_21786_1-p149338	C08	8			C		0.449761481
Bn-scaff_22082_1-p262473	C09	74		C09	C	35201882	0.486952663
Bn-scaff_15714_1-p3059245	C02	6		C02	C	2335156	0.484271983
Bn-scaff_15936_1-p226371	C01	90	0.5933	C01	C	34763853	0.441481994
Bn-scaff_18917_1-p655103	C03	53		C03	C	26120000	0.313143467
Bn-scaff_17521_1-p1338444	A03	74			A		0.34521454
Bn-scaff_26787_1-p20789	C04	90	128.9502		C		0.458875044
Bn-scaff_17227_1-p958522	C08	22	0	C08	C	18032243	0.494332721
Bn-scaff_19208_1-p346899	C04	62			C		0.494012104
Bn-scaff_16665_1-p128193	C03	84	43.4844	C03	C	45211848	0.367368138
Bn-scaff_16888_1-p1037972	C04	90		C04	C	37543144	0.446108936
Bn-scaff_21956_1-p50505	C04	66	82.9068	C04	C	29591395	0.492246351
Bn-scaff_17441_3-p154031	C05	79	105.1343		C		0.429334615
Bn-scaff_19026_1-p254053	C03	67	88.6314		C		0.437951963
Bn-scaff_16197_1-p2142694	C08	66	57.9768	C08	C	34092056	0.305274464
Bn-scaff_15879_1-p29379	C01	60			C		0.334852689
Bn-scaff_16534_1-p524861	C04	13	4.8566	C04	C	2891646	0.471952909
Bn-scaff_15918_1-p77494	C02	86	31.7964	C02	C	41195766	0.302921307
Bn-scaff_18826_1-p232573	C05	72		C05	C	28246748	0.499530248
Bn-scaff_18936_1-p881936	0	8		C03	C	2867484	0.343115778
Bn-scaff_21268_1-p135668	C07	17			C		0.446187255
Bn-scaff_16447_1-p403240	C04	44		C04	C	20165900	0.473928948
Bn-scaff_28562_1-p23696	C03	52	98.8891	C03	C	20178343	0.418288818
Bn-scaff_18140_1-p94701	C06	97	3.6689	C06	C	40096666	0.492763865
Bn-scaff_16445_1-p2613244	C08	78		C08	C	36813058	0.499382019
Bn-scaff_27914_1-p64159	C04	35	48.3561		C		0.395756497
Bn-scaff_27914_1-p74694	C04	37	48.3561		C		0.398241845
Bn-scaff_17731_1-p895552	C01	28		C01	C	6968363	0.494459834
Bn-scaff_21496_1-p91737	C05	22	37.7931		C		0.451318616
Bn-scaff_15714_1-p733258	C02	13		C02	C	3931838	0.365350953
Bn-scaff_17740_1-p955896	C07	46		C07	C	32422448	0.444444444
Bn-scaff_20168_1-p6747	C09	36	49.1928	C09	C	6833931	0.479238163
Bn-scaff_16197_1-p2149887	C08	55	57.9768		C		0.307613489
Bn-scaff_20320_1-p52767	C01	1			C		0.398136232
Bn-scaff_18855_1-p332361	C03	71		C06	C	28315209	0.489795918
Bn-scaff_15908_1-p1174435	C04	25	16.8803		C		0.496474564
Bn-scaff_16770_1-p2805261	C08	55		C08	C	27393739	0.390523318
Bn-scaff_17298_1-p281962	C03	60	96.4895		C		0.466797337
Bn-scaff_17515_1-p194959	C01	64			C		0.453285867
Bn-scaff_15712_2-p253822	0	85		C02	C	37198994	0.375
Bn-scaff_18672_1-p169758	C01	80	7.8124	C01	C	33118339	0.476228164
Bn-A03-p8745839	A03	36	104.0396	A03	A	8755639	0.410935535
Bn-scaff_17517_1-p353252	C01	60		C01	C	28255587	0.494959759
Bn-A06-p24726203	A06	91		A06	A	23658429	0.348959851
Bn-scaff_16215_1-p77959	C09	100	164.1502		C		0.499643086
Bn-scaff_20901_1-p1598274	C05	11	25.2159	C05	C	2460550	0.341929512
Bn-scaff_20901_1-p1502839	C05	13	25.8099	C05	C	2554158	0.439279155
Bn-scaff_16531_1-p202852	C04	48			C		0.483718695
Bn-scaff_22148_1-p68211	C04	46	48.9502		C		0.483718695
Bn-scaff_22814_1-p169781	C04	40	48.9502	C04	C	7578683	0.483718695
Bn-scaff_15779_1-p186540	C04	54	52.6126	C04	C	28519810	0.491706841
Bn-scaff_20079_1-p21999	C03	62	88.6314	C03	C	24055991	0.381516554
Bn-scaff_16770_1-p312949	C05	57	82.2524	C05	C	26887192	0.347299169
Bn-scaff_16197_1-p2150595	C08	65	57.9768	C08	C	34083843	0.302312902
Bn-scaff_15705_1-p1709973	C07	65		C07	C	36537543	0.481619933
Bn-scaff_19193_1-p313981	A01	26	119.6229	C01	A	5910511	0.498163453
Bn-scaff_16130_1-p2305762	C07	37	80.6227	C07	C	32051902	0.490841766
Bn-A04-p17816969	C04	96		A04	C	17920714	0.474644543
Bn-scaff_16197_1-p1400239	C08	68		C08	C	34885940	0.363467409
Bn-scaff_16197_1-p1404163	C08	68		C08	C	34881974	0.363467409
Bn-scaff_15879_1-p29129	C01	65		C01	C	29273655	0.400109045
Bn-scaff_18675_1-p109771	C02	61			C		0.32727197
Bn-scaff_15779_1-p158973	C04	54	52.6126	C04	C	28549049	0.49230454
Bn-scaff_26293_1-p142747	C08	2		C08	C	1885804	0.483718695
Bn-scaff_15779_1-p400004	C04	51	52.6126	C04	C	28278010	0.462057672
Bn-scaff_16449_1-p39065	C02	49			C		0.498982418
Bn-scaff_21705_1-p612632	C02	69		C02	C	31576930	0.499138483
Bn-scaff_20270_1-p881395	C04	92	127.7656		C		0.415600024
Bn-scaff_16755_1-p1291677	C03	97	6.6941	C03	C	56719442	0.349369665
Bn-scaff_21705_1-p627483	C02	59		C02	C	31561724	0.498805755
Bn-scaff_16534_1-p259614	0	6		C04	C	2544645	0.481619933
Bn-scaff_16362_1-p632561	C09	76	116.1996	C09	C	32865551	0.364407262
Bn-scaff_16064_1-p206303	C06	54			C		0.417238937
Bn-scaff_16135_1-p170002	C03	72		C03	C	40478638	0.333579882
Bn-scaff_26293_1-p141921	0	5		C08	C	1884978	0.481619933
Bn-scaff_16244_1-p11950	C01	73		C01	C	28238486	0.492653811
Bn-scaff_17517_1-p355771	C01	67	18.7383	C01	C	28258106	0.492246351
Bn-scaff_17517_1-p354525	C01	60		C01	C	28256860	0.491706841
Bn-scaff_17291_1-p466959	C07	35			C		0.49742969
Bn-scaff_16449_1-p24617	C02	60		C02	C	31522842	0.498982418
Bn-scaff_18482_1-p739195	C03	37		C03	C	19484519	0.42
Bn-scaff_17517_1-p353394	C01	60		C01	C	28255729	0.492127976
Bn-scaff_15763_1-p1444517	C06	43	56.7022	C06	C	16138039	0.432132964
Bn-scaff_20567_1-p234717	C04	51			C		0.479238163
Bn-scaff_27173_1-p1097	C04	55	52.6126	C04	C	28463192	0.493444438
Bn-scaff_18855_1-p405082	C03	72		C06	C	28430145	0.490702479
Bn-scaff_18855_1-p404353	C03	72		C06	C	28429410	0.49230454
Bn-scaff_16361_1-p1521585	C08	44			C		0.468278309
Bn-scaff_15705_1-p108561	C07	36			C		0.456682093
Bn-scaff_21778_1-p287475	C03	14		C03	C	4549672	0.350302599
Bn-scaff_16531_1-p39419	C04	48			C		0.480601469
Bn-scaff_17298_1-p202774	C03	59	96.4895		C		0.369253616
Bn-scaff_16069_1-p4814083	C07	84	16.773	C07	C	44621630	0.452125311
Bn-scaff_15911_1-p584543	C04	41			C		0.478462086
Bn-scaff_20567_1-p336974	C04	48			C		0.478462086
Bn-scaff_15838_1-p2261053	A01	12		A01	A	2284831	0.472000466
Bn-scaff_21705_1-p493896	C02	68		C02	C	31697613	0.4296875
Bn-scaff_15911_1-p317683	C04	41			C		0.479393974
Bn-scaff_15911_1-p360033	C04	41			C		0.48
Bn-scaff_17731_1-p925480	C01	33		C01	C	7009533	0.405554734
Bn-scaff_15911_1-p434121	C04	41			C		0.478921193
Bn-scaff_17517_1-p354243	C01	46			C		0.491560233
Bn-scaff_15911_1-p177441	C04	47			C		0.479694661
Bn-scaff_15911_1-p510887	C04	41			C		0.48061299
Bn-scaff_22814_1-p166991	C04	39	48.9502	C04	C	7575893	0.486319181
Bn-scaff_15763_1-p1463647	C06	50	56.7022	C06	C	16158385	0.430740856
Bn-scaff_16361_1-p1504169	C08	52		C08	C	30834606	0.469689796
Bn-scaff_15911_1-p376603	C04	41			C		0.479688721
Bn-scaff_20804_1-p85446	C04	80		C04	C	36389832	0.497693129
Bn-scaff_15763_1-p1444852	C06	43	56.7022	C06	C	16138374	0.430217159
Bn-scaff_15763_1-p1462366	C06	49	56.7022	C06	C	16157104	0.430217159
Bn-scaff_17526_1-p1667260	C09	5		C09	C	2186007	0.470416362
Bn-scaff_26293_1-p117280	0	4		C08	C	1849263	0.484271983
Bn-scaff_16414_1-p1747803	C05	0	0.5936	C05	C	173707	0.49230454
Bn-scaff_27914_1-p7446	C04	35	48.3561		C		0.403466483
Bn-scaff_27469_1-p73595	C04	11			C		0.300554017
Bn-scaff_15911_1-p354539	C04	41			C		0.480747597
Bn-scaff_15763_1-p1464457	C06	49	56.7022	C06	C	16159195	0.430217159
